# Supplementary material for: Longitudinal Assessment of Lipoprotein(a) Levels in Perinatally HIV-Infected Children and Adolescents
Source: Viruses. 2021 Oct 14;13(10):2067. doi: 10.3390/v13102067 (PMC8539147; doi:10.3390/v13102067)
Supplement: Supplementary file 1 [file viruses-13-02067-s001.zip]

Archive with 1 entries (1 files):
- viruses-1386804-supplementary.pdf
